# Supplementary material for: Intermittent Lactobacilli-containing Vaginal Probiotic or Metronidazole Use to Prevent Bacterial Vaginosis Recurrence: A Pilot Study Incorporating Microscopy and Sequencing
Source: Sci Rep. 2020 Mar 3;10:3884. doi: 10.1038/s41598-020-60671-6 (PMC7054572; doi:10.1038/s41598-020-60671-6)
Supplement: Supplementary file 2 — VMB Safety Efficacy Supplement2. [file 41598_2020_60671_MOESM2_ESM.xlsx]

## Sheet: Allocation to bacterial groups
SUPPLEMENT 2	ALLOCATION OF INDIVIDUAL TAXA TO BACTERIAL GROUPS
List of taxa (alphabetical order)	Bacterial group	Phylum/Class (Order) based on NCBI taxonomy browser	Minority taxon?	Comments based on Bergey's manual and published literature
Abiotrophia defectiva	BV	Firmicutes/Bacilli (Lactobacillales)	Yes	Facultative anaerobe described in periodontitis.
Actinobacillus genus	Pathobionts	Gammaproteobacteria (Pasteurellales)	Yes	Facultative anaerobe described in periodontitis, endocarditis and sepsis.
Actinomyces family	BV	Actinobacteria/Actinobacteria (Actinomycetales)	No	Often described in molecular studies of BV.
Actinomyces genus	BV	Actinobacteria/Actinobacteria (Actinomycetales)	Yes
Actinomyces europaeus	BV	Actinobacteria/Actinobacteria (Actinomycetales)	Yes
Actinomyces funkei	BV	Actinobacteria/Actinobacteria (Actinomycetales)	Yes
Actinomyces neuii	BV	Actinobacteria/Actinobacteria (Actinomycetales)	No
Actinomyces odontolyticus	BV	Actinobacteria/Actinobacteria (Actinomycetales)	Yes
Actinomyces turicensis	BV	Actinobacteria/Actinobacteria (Actinomycetales)	Yes
Actinomyces urogenitalis	BV	Actinobacteria/Actinobacteria (Actinomycetales)	Yes
Aerococcus genus	BV	Firmicutes/Bacilli (Lactobacillales)	No	Facultative anaerobe that has often been described in molecular studies of BV.
Aerococcus christensenii	BV	Firmicutes/Bacilli (Lactobacillales)	No
Aeromonas caviae/dhakensis/ enteropelogenes/hydrophila/jandaei/taiwanensis/veronii	Pathobionts	Gammaproteobacteria (Aeromonadales)	Yes	Facultative anaerobe described in wound infections, gastroenteritis, sepsis; resembles Enterobacteriaceae.
Alistipes finegoldii/onderdonkii	BV	Bacteroidetes/Bacteroidia (Bacteroidales)	Yes	Bacteroidales have commonly been described in BV.
Alloiococcus genus	BV	Firmicutes/Bacilli (Lactobacillales)	Yes	Described in otitis media in combination with other anaerobes.
Alloprevotella genus	BV	Bacteroidetes/Bacteroidia (Bacteroidales)	No	Often described in molecular studies of BV.
Alloprevotella rava	BV	Bacteroidetes/Bacteroidia (Bacteroidales)	No	Often described in molecular studies of BV.
Alloscardovia omnicolens	Other bacteria	Actinobacteria/Actinobacteria (Bifidobacteriales)	Yes	Closely related to Bifidobacteria, which are considered to have probiotic properties.
Anaerococcus genus	BV	Firmicutes/Tissierellia (Tissierellales)	No	Often described in molecular studies of BV.
Anaerococcus hydrogenalis	BV	Firmicutes/Tissierellia (Tissierellales)	No
Anaerococcus lactolyticus	BV	Firmicutes/Tissierellia (Tissierellales)	No
Anaerococcus murdochii	BV	Firmicutes/Tissierellia (Tissierellales)	No
Anaerococcus obesiensis	BV	Firmicutes/Tissierellia (Tissierellales)	No
Anaerococcus prevotii	BV	Firmicutes/Tissierellia (Tissierellales)	Yes
Anaerococcus prevotii/tetradius	BV	Firmicutes/Tissierellia (Tissierellales)	No
Anaerococcus provenciensis	BV	Firmicutes/Tissierellia (Tissierellales)	No
Anaerococcus vaginalis	BV	Firmicutes/Tissierellia (Tissierellales)	No
Anaeroplasma genus	BV	Tenericutus/Mollicutus (Anaeroplasmatales)	Yes	Closely related to Mycoplasmatales, which have often been described in molecular studies of BV.
Anaerostipes hadrus	BV	Firmicutes/Clostridia (Clostridiales)	Yes	Strict anaerobe described in the gut/faeces.
Anaerotruncus genus	BV	Firmicutes/Clostridia (Clostridiales)	Yes	Strict anaerobe described in the gut/faeces.
Anaerovibrio genus	BV	Firmicutes/Negativicutes (Selenomonadales)	Yes	Strict anaerobe described in the gut/faeces.
Arcanobacterium genus	BV	Actinobacteria/Actinobacteria (Actinomycetales)	No	Often described in molecular studies of BV.
Asteroleplasma genus	BV	Tenericutus/Mollicutus (Anaeroplasmatales)	Yes	Closely related to Mycoplasmatales, which have often been described in molecular studies of BV.
Atopobium genus	BV	Actinobacteria/Coriobacteria (Coriobacteriales)	No	Includes A. vaginae, which is known to be important in BV.
Atopobium deltae	BV	Actinobacteria/Coriobacteria (Coriobacteriales)	Yes	Closely related to A. vaginae
Atopobium vaginae	BV	Actinobacteria/Coriobacteria (Coriobacteriales)	No	Known to be important in BV
Bacillus altitudinis/ amyloliquefaciens/firmus/licheniformis/mojavensis/subtilis/tequilensis/timonensis/velezensis	Other bacteria	Firmicutes/Bacilli (Bacillales)	Yes
Bacteroidetes phylum	BV	Bacteroidetes	Yes	Bacteroidetes have commonly been described in BV.
Bacteroides genus	BV	Bacteroidetes/Bacteroidia (Bacteroidales)	Yes
Bacteroidales_S24-7_group family	BV	Bacteroidetes/Bacteroidia (Bacteroidales)	No
Bacteroides caccae	BV	Bacteroidetes/Bacteroidia (Bacteroidales)	Yes
Bacteroides dorei/vulgatus	BV	Bacteroidetes/Bacteroidia (Bacteroidales)	Yes
Bacteroides fragilis	BV	Bacteroidetes/Bacteroidia (Bacteroidales)	No
Bacteroides fragilis/xylanisolvens	BV	Bacteroidetes/Bacteroidia (Bacteroidales)	Yes
Bacteroides pleibeius	BV	Bacteroidetes/Bacteroidia (Bacteroidales)	Yes
Bacteroides thetaiotaomicron	BV	Bacteroidetes/Bacteroidia (Bacteroidales)	Yes
Bacteroides uniformis	BV	Bacteroidetes/Bacteroidia (Bacteroidales)	Yes
Bacteroides vulgatus	BV	Bacteroidetes/Bacteroidia (Bacteroidales)	No
Betaproteobacteria class	Other bacteria	Betaproteobacteria	Yes	Not all betaproteobacteria in the vagina are pathobionts.
Bifidobacterium adolescentis/faecale/stercoris	Other bacteria	Actinobacteria/Actinobacteria (Bifidobacteriales)	Yes	Bifidobacterium is considered beneficial in the gut; less commonly present in the vagina.
Bifidobacterium breve	Other bacteria	Actinobacteria/Actinobacteria (Bifidobacteriales)	No
Bifidobacterium catenulatum/kashiwanohense/pseudocatenulatum	Other bacteria	Actinobacteria/Actinobacteria (Bifidobacteriales)	No
Bifidobacterium kashiwanohense	Other bacteria	Actinobacteria/Actinobacteria (Bifidobacteriales)	Yes
Bifidobacterium longum	Other bacteria	Actinobacteria/Actinobacteria (Bifidobacteriales)	No
Blautia genus	BV	Firmicutes/Clostridia (Clostridiales)	No	Commonly described in molecular studies of BV.
Blautia faecis	BV	Firmicutes/Clostridia (Clostridiales)	Yes
Blautia obeum	BV	Firmicutes/Clostridia (Clostridiales)	Yes
Blautia obeum/wexlerae	BV	Firmicutes/Clostridia (Clostridiales)	Yes
Blautia stercoris	BV	Firmicutes/Clostridia (Clostridiales)	Yes
Brevibacterium genus	Other bacteria	Actinobacteria/Actinobacteria (Actinomycetales)	Yes	Aerobic skin bacteria (most commonly feet) that are closely related to Corynebacterium.
Brevibacerium luteolum	Other bacteria	Actinobacteria/Actinobacteria (Actinomycetales)	Yes
Brevibacterium massiliense/ ravenspurgense	Other bacteria	Actinobacteria/Actinobacteria (Actinomycetales)	Yes
Brevibacterium paucivorans	Other bacteria	Actinobacteria/Actinobacteria (Actinomycetales)	Yes
Brevundimonas albigilva/ nasdae/vesicularis	Other bacteria	Alphaproteobacteria (Caulobacterales)	Yes	Aerobic bacteria. According to Bergey's manual, rarely isolated from clinical samples.
Bulleidia genus	BV	Firmicutes/Erysipelotrichi (Erysipelotichales)	Yes	Strict anaerobe described in periodontal disease.
Butyricicoccus genus	BV	Firmicutes/Clostridia (Clostridiales)	Yes	Strict anaerobe described in the gut/faeces.
Butyrivibrio genus	BV	Firmicutes/Clostridia (Clostridiales)	Yes	Strict anaerobe described in the gut/faeces.
Butyrivibrio crossotus	BV	Firmicutes/Clostridia (Clostridiales)	Yes
BVAB TM7	BV	Unclassified (TM7 division)	No	Was first identified in BV patients.
BVAB1	BV	Firmicutes/Clostridia (Clostridiales)	No	Known to be important in BV.
BVAB2	BV	Firmicutes/Clostridia (Clostridiales)	No	Known to be important in BV.
Campylobacter genus	Pathobionts	Epsilonproteobacteria (Campylobacterales)	No	Known pathobiont.
Campylobacter hominis	Pathobionts	Epsilonproteobacteria (Campylobacterales)	Yes
Campylobacter ureolyticum	Pathobionts	Epsilonproteobacteria (Campylobacterales)	Yes
Caproiciproducens genus	BV	Firmicutes/Clostridia (Clostridiales)	Yes	First described in 2015. Closely related to Ruminococcus, which has often been described in molecular studies of BV.
Carnobacteriaceae family	Other bacteria	Firmicutes/Bacilli (Lactobacillales)	Yes	Lactic acid bacteria that are being studied for their probiotic properties.
Catenibacterium genus	BV	Firmicutes/Erysipelotrichi (Erysipelotichales)	Yes	Strict anaerobe described in the gut/faeces.
Catenibacterium mitsuokai	BV	Firmicutes/Erysipelotrichi (Erysipelotichales)	Yes	Strict anaerobe described in the gut/faeces.
Catonella morbi	BV	Firmicutes/Clostridia (Clostridiales)	No	Strict anaerobe associated with periodontitis.
Chlamydia trachomatis	Pathobionts	Chlamydiae (Chlamydiales)	Yes	Known pathogen, but included in the pathobiont group due to small numbers of pathogens identified.
Christensenellaceae_R-7_group genus	BV	Firmicutes/Clostridia (Clostridiales)	Yes	Often described in molecular studies of BV.
Clostridiales order	BV	Firmicutes/Clostridia (Clostridiales)	Yes	Most genera of this order have been described in molecular studies of BV.
Clostridiales_vadinBB60_group family	BV	Firmicutes/Clostridia (Clostridiales)	Yes
Clostridium_sensu_stricto_1 genus	BV	Firmicutes/Clostridia (Clostridiales)	No
Clostridium celatum/disporicum	BV	Firmicutes/Clostridia (Clostridiales)	Yes
Clostridium_sensu_stricto_1 perfringens/thermophilus	BV	Firmicutes/Clostridia (Clostridiales)	Yes
Collinsella genus	BV	Actinobacteria/Coriobacteria (Coriobacteriales)	Yes	Strict anaerobe, closely related to Atopobium which is known to be important in BV.
Collinsella aerofaciens	BV	Actinobacteria/Coriobacteria (Coriobacteriales)	No
Coprococcus genus	BV	Firmicutes/Clostridia (Clostridiales)	Yes	Strict anaerobes described in the gut/faeces.
Coprococcus_1 catus	BV	Firmicutes/Clostridia (Clostridiales)	Yes
Coprococcus_2 eutactus	BV	Firmicutes/Clostridia (Clostridiales)	Yes
Coprococcus_3 comes	BV	Firmicutes/Clostridia (Clostridiales)	No
Coriobacteriaceae family	BV	Actinobacteria/Coriobacteria (Coriobacteriales)	Yes	The family includes A. vaginae.
Corynebacteriaceae family	Other bacteria	Actinobacteria/Actinobacteria (Corynebacteriales)	Yes	Aerobe or facultative anaerobe. Common skin bacterium in humans.
Corynebacterium genus	Other bacteria	Actinobacteria/Actinobacteria (Corynebacteriales)	Yes
Corynebacterium_1 genus	Other bacteria	Actinobacteria/Actinobacteria (Corynebacteriales)	No
Corynebacterium atypicum	Other bacteria	Actinobacteria/Actinobacteria (Corynebacteriales)	Yes
Corynebacterium glucuronolyticum	Other bacteria	Actinobacteria/Actinobacteria (Corynebacteriales)	No
Corynebacterium jeikeium	Other bacteria	Actinobacteria/Actinobacteria (Corynebacteriales)	Yes
Corynebacterium minutissimum/singulare	Other bacteria	Actinobacteria/Actinobacteria (Corynebacteriales)	Yes
Corynebacterium pyruviciproducens	Other bacteria	Actinobacteria/Actinobacteria (Corynebacteriales)	Yes
Corynebacterium_1 afermentans/coyleae	Other bacteria	Actinobacteria/Actinobacteria (Corynebacteriales)	Yes
Corynebacterium_1 amycolatum/jeikeium/urealyticum/vitaeruminis	Other bacteria	Actinobacteria/Actinobacteria (Corynebacteriales)	No
Corynebacterium_1 aurimucosum	Other bacteria	Actinobacteria/Actinobacteria (Corynebacteriales)	No
Corynebacterium_1 aurimucosum/minutissimum	Other bacteria	Actinobacteria/Actinobacteria (Corynebacteriales)	Yes
Corynebacterium_1 aurimucosum/pseudogenitalium/tuberculostearicum	Other bacteria	Actinobacteria/Actinobacteria (Corynebacteriales)	Yes
Corynebacterium_1 aurimucosum/simulans/striatum/xerosis	Other bacteria	Actinobacteria/Actinobacteria (Corynebacteriales)	Yes
Corynebacterium_1 aurimucosum/striatum	Other bacteria	Actinobacteria/Actinobacteria (Corynebacteriales)	Yes
Corynebacterium_1 coyleae	Other bacteria	Actinobacteria/Actinobacteria (Corynebacteriales)	Yes
Corynebacterium_1 freneyi/xerosis	Other bacteria	Actinobacteria/Actinobacteria (Corynebacteriales)	Yes
Corynebacterium_1 genitalium	Other bacteria	Actinobacteria/Actinobacteria (Corynebacteriales)	Yes
Corynebacterium_1 imitans	Other bacteria	Actinobacteria/Actinobacteria (Corynebacteriales)	Yes
Corynebacterium_1 minutissimum	Other bacteria	Actinobacteria/Actinobacteria (Corynebacteriales)	Yes
Corynebacterium_1 pseudogenitalium	Other bacteria	Actinobacteria/Actinobacteria (Corynebacteriales)	Yes
Corynebacterium_1 riegelii	Other bacteria	Actinobacteria/Actinobacteria (Corynebacteriales)	Yes
Corynebacterium_1 tuscaniense	Other bacteria	Actinobacteria/Actinobacteria (Corynebacteriales)	Yes
Corynebacterium_1 urealyticum	Other bacteria	Actinobacteria/Actinobacteria (Corynebacteriales)	Yes
Delftia acidovorans/lacustris/ tsuruhatensis	Other bacteria	Betaproteobacteria (Burkholderiales)	Yes	Aerobe, not clearly a pathobiont according to Bergey's manual.
Dermabacter hominis	Other bacteria	Actinobacteria/Actinobacteria (Micrococcales)	Yes	Aerobe, occasionally faculative anaerobe. Often present on the skin.
Dermabacter hominis/vaginalis	Other bacteria	Actinobacteria/Actinobacteria (Micrococcales)	Yes
Dermabacter jinjuensis	Other bacteria	Actinobacteria/Actinobacteria (Micrococcales)	Yes
Desulfovibrio genus	BV	Deltaproteobacteria (Desulfovibrionales)	Yes	Strict anaerobe described in gut/faeces.
Dialister genus	BV	Firmicutes/Negativicutes (Veillonellales)	No	Known to be important in BV.
Dialister micraerophilus/ microaerophilus	BV	Firmicutes/Negativicutes (Veillonellales)	No
Dialister propionicifaciens	BV	Firmicutes/Negativicutes (Veillonellales)	No
Dorea genus	BV	Firmicutes/Clostridia (Clostridiales)	Yes	Strict anaerobe, member of the Lachnospiraceae family.
Dorea formicigenerans	BV	Firmicutes/Clostridia (Clostridiales)	Yes
Dorea longicatena	BV	Firmicutes/Clostridia (Clostridiales)	Yes
Enterobacter genus	Pathobionts	Gammaproteobacteria (Enterobacterales)	Yes	Known pathobiont.
Enterococcus genus	Pathobionts	Firmicutes/Bacilli (Lactobacillales)	No	Known pathobiont.
Enterococcus azikeevi/durans/ faecalis/faecium/hirae/lactis/mundtii/raffinosus/ratti/rivorum/thailandicus/villorum	Pathobionts	Firmicutes/Bacilli (Lactobacillales)	No
Enterococcus durans/faecalis/faecium	Pathobionts	Firmicutes/Bacilli (Lactobacillales)	No
Enterococcus durans/faecium/ phoeniculicola/thailandicus	Pathobionts	Firmicutes/Bacilli (Lactobacillales)	Yes
Enterococcus faecalis	Pathobionts	Firmicutes/Bacilli (Lactobacillales)	No
Enterococcus faecium	Pathobionts	Firmicutes/Bacilli (Lactobacillales)	No
Eremococcus genus	BV	Firmicutes/Bacilli (Lactobacillales)	Yes	Facultative anaerobe closely related to Aerococcus, which has often been described in BV.
Eremococcus colecola	BV	Firmicutes/Bacilli (Lactobacillales)	Yes
Erysipelotrichaceae family	BV	Firmicutes/Erysipelotrichia (Erysipelotrichales)	Yes	Strict anaerobes, associated with gut inflammation and colon cancer.
Erysipelotrichaceae_UCG-003 genus	BV	Firmicutes/Erysipelotrichia (Erysipelotrichales)	Yes
Erysipelatoclostridium ramosum	BV	Firmicutes/Erysipelotrichia (Erysipelotrichales)	Yes
Escherichia/Shigella genus	Pathobionts	Gammaproteobacteria (Enterobacterales)	No	Known pathobiont.
Ezakiella genus	BV	Firmicutes/Tissierellia (unclassified Tissierellia)	No	Strict anaerobe, only recently described in vagina; likely to be BV-related.
Ezakiella peruensis	BV	Firmicutes/Tissierellia (unclassified Tissierellia)	Yes
Facklamia genus	BV	Firmicutes/Bacilli (Lactobacillales)	Yes	Facultative anaerobe closely related to Aerococcus, which has often been described in BV.
Facklamia hominis	BV	Firmicutes/Bacilli (Lactobacillales)	Yes
Facklamia languida	BV	Firmicutes/Bacilli (Lactobacillales)	Yes
Faecalibacterium genus	BV	Firmicutes/Clostridia (Clostridiales)	No	Often described in molecular studies of BV.
Faecalibacterium cf./prausnitzii	BV	Firmicutes/Clostridia (Clostridiales)	Yes
Faecalibacterium prausnitzii	BV	Firmicutes/Clostridia (Clostridiales)	No
Family_XI family	Other bacteria	Cyanobacteria (order not described)	Yes	Oxygen-producting environmental bacteria that have occasionally been described in the gut.
Family_XIII family	Other bacteria	Cyanobacteria (order not described)	Yes
Family_XIII_UCG-001 genus	Other bacteria	Cyanobacteria (order not described)	Yes
Fastidiosipila genus	BV	Firmicutes/Clostridia (Clostridiales)	No	Often described in molecular studies of BV.
Fenollaria massiliensis strain DNF00604	BV	Firmicutes/Clostridia (Clostridiales)	No	Often described in molecular studies of BV.
Filifactor genus	BV	Firmicutes/Clostridia (Clostridiales)	Yes	Strict anaerobe of Peptostreptococcaceae family, which have often been described in molecular studies of BV.
Finegoldia genus	BV	Firmicutes/Tissierellia (Tissierellales)	No	Often described in molecular studies of BV.
Finegoldia magna	BV	Firmicutes/Tissierellia (Tissierellales)	No	Often described in molecular studies of BV.
Fusicatenibacter genus	BV	Firmicutes/Clostridia (Clostridiales)	Yes	Strict anaerobe in gut/faeces.
Fusicatenibacter saccharivorans	BV	Firmicutes/Clostridia (Clostridiales)	Yes	Strict anaerobe in gut/faeces.
Fusobacterium genus	BV	Fusobacteria/Fusobacteriia (Fusobacteriales)	No	Strict anaerobes. In same order as Leptotrichia and Sneathia, which have commonly been described in BV.
Fusobacterium equinum/gonidiaformans	BV	Fusobacteria/Fusobacteriia (Fusobacteriales)	No
Fusobacterium nucleatum	BV	Fusobacteria/Fusobacteriia (Fusobacteriales)	No
Gallicola genus	BV	Firmicutes/Tissierellia (Tissierellales)	Yes	Strict anaerobe related to Anaerococcus and Peptoniphilus, which have often been described in BV.
Gammaproteobacteria class	Pathobionts	Gammaproteobacteria	Yes	All Gammaproteobacteria genera and species on this list are pathobionts.
Gardnerella genus	BV	Actinobacteria/Actinobacteria (Bifidobacteriales)	No	Known to be important in BV.
Gardnerella vaginalis	BV	Actinobacteria/Actinobacteria (Bifidobacteriales)	No	Known to be important in BV.
Gastranaerophilales order	Other bacteria	Cyanobacteria Melainabacteria Group (Candidatus Melainabacteria)	Yes	New phylum related to Cyanobacteria. Nitrogen-fixing (but not oxygen-producing) environmental bacteria that have occasionally been described in the gut.
Gemella genus	BV	Firmicutes/Bacilli (Bacillales)	No	Often described in molecular studies of BV.
Gemella asaccharolytica	BV	Firmicutes/Bacilli (Bacillales)	No
Gemella haemolysans/ sanguinis/taiwanensis	BV	Firmicutes/Bacilli (Bacillales)	No
Gemella parahaemolysans	BV	Firmicutes/Bacilli (Bacillales)	No
Globicatella sanguinis	BV	Firmicutes/Bacilli (Lactobacillales)	Yes	Facultative anaerobe closely related to Aerococcus, which has often been described in BV.
Granulicatella genus	BV	Firmicutes/Bacilli (Lactobacillales)	No	Facultative anaerobe closely related to Abiotrophia, which has been described in the mouth, gut, and urogenital tract.
Granulicatella adiacens/para-adiacens	BV	Firmicutes/Bacilli (Lactobacillales)	Yes
Granulicatella elegans	BV	Firmicutes/Bacilli (Lactobacillales)	No
Haemophilus genus	Pathobionts	Gammaproteobacteria (Pasteurellales)	No	Known pathobiont.
Haemophilus haemolyticus	Pathobionts	Gammaproteobacteria (Pasteurellales)	Yes
Haemophilus haemolyticus/ influenzae	Pathobionts	Gammaproteobacteria (Pasteurellales)	Yes
Haemophilus haemolyticus/ influenzae/quentini	Pathobionts	Gammaproteobacteria (Pasteurellales)	Yes
Haemophilus influenzae/ parainfluenzae	Pathobionts	Gammaproteobacteria (Pasteurellales)	Yes
Haemophilus parainfluenzae	Pathobionts	Gammaproteobacteria (Pasteurellales)	No
Helcobacillus genus	Other bacteria	Actinobacteria/Actinobacteria (Micrococcales)	Yes	Faculative anaerobe, often present on the skin.
Helcococcus genus	BV	Firmicutes/Tissierellia (Tissierellales)	Yes	Strict anaerobe of Peptostreptococcaceae family, which have often been described in molecular studies of BV.
Holdemanella genus	BV	Firmicutes/Erysipelotrichia (Erysipelotrichiales)	Yes	Strict anaerobes, associated with gut inflammation.
Holdemanella biformis	BV	Firmicutes/Erysipelotrichia (Erysipelotrichiales)	Yes
Howardella genus	BV	Firmicutes/Clostridia (Clostridiales)	No	Strict anaerobe, described in animal and human gut/faeces.
Intestinimonas genus	BV	Firmicutes/Clostridia (Clostridiales)	Yes	Strict anaerobe, described in animal and human gut/faeces.
Intestinibacter bartletti	BV	Firmicutes/Clostridia (Clostridiales)	Yes
Janibacter genus	Other bacteria	Actinobacteria/Actinobacteria (Micrococcales)	Yes	Aerobe, described in environmental samples but not in human samples.
Johnsonella genus	BV	Firmicutes/Clostridia (Clostridiales)	Yes	Strict anaerobe typically found in the mouth.
Jonquetella anthropi	BV	Synergistetes/Synergistia (Synergistales)	Yes	Strict anaerobe often described in periodontitis.
Klebsiella granulomatis/oxytoca/ pneumoniae/quasipneumoniae/ variicola	Pathobionts	Gammaproteobacteria (Enterobacterales)	Yes	Known pathobiont.
Klebsiella oxytoca/pneumoniae	Pathobionts	Gammaproteobacteria (Enterobacterales)	Yes
Klebsiella oxytoca/pneumoniae/variicola	Pathobionts	Gammaproteobacteria (Enterobacterales)	Yes
Kocuria marina	Other bacteria	Actinobacteria/Actinobacteria (Micrococcales)	Yes	Aerobe, often present on the skin.
Lachnoclostridium genus	BV	Firmicutes/Clostridia (Clostridiales)	No	Strict anaerobe in the Lachnospiraceae family. Many genera in that family have been described in BV.
Lachnospiraceae family	BV	Firmicutes/Clostridia (Clostridiales)	No	Many genera in this family have been described in BV.
Lachnospiraceae_FCS020_group genus	BV	Firmicutes/Clostridia (Clostridiales)	Yes
Lachnospiraceae_FE2018_group genus	BV	Firmicutes/Clostridia (Clostridiales)	Yes
Lachnospiraceae_ND3007_group genus	BV	Firmicutes/Clostridia (Clostridiales)	Yes
Lachnospiraceae_NK3A20_group genus	BV	Firmicutes/Clostridia (Clostridiales)	Yes
Lachnospiraceae_NK4A136_group genus	BV	Firmicutes/Clostridia (Clostridiales)	No
Lachnospiraceae_UCG-001 genus	BV	Firmicutes/Clostridia (Clostridiales)	Yes
Lachnospiraceae_UCG-004 genus	BV	Firmicutes/Clostridia (Clostridiales)	Yes
Lachnospiraceae_UCG-010 genus	BV	Firmicutes/Clostridia (Clostridiales)	Yes
Lachnospira genus	BV	Firmicutes/Clostridia (Clostridiales)	No	Strict anaerobe in the Lachnospiraceae family. Many genera in that family have been described in BV.
Lachnospira pectinoschiza	BV	Firmicutes/Clostridia (Clostridiales)	Yes
Lactobacillus genus	Lactobacilli	Firmicutes/Bacilli (Lactobacillales)	No	All Lactobacillus spp. were classified as "Lactobacilli".
Lactobacillus agilis	Lactobacilli	Firmicutes/Bacilli (Lactobacillales)	No
Lactobacillus coleohominis	Lactobacilli	Firmicutes/Bacilli (Lactobacillales)	No
Lactobacillus crispatus	Lactobacilli	Firmicutes/Bacilli (Lactobacillales)	No
Lactobacillus crispatus/ acidophilus/casei/gallinarum	Lactobacilli	Firmicutes/Bacilli (Lactobacillales)	No
Lactobacillus crispatus/ gallinarum/acidophilus/kitasatonis/ultunensis/helveticus/amylovorus/kefiranofaciens/hamsteri	Lactobacilli	Firmicutes/Bacilli (Lactobacillales)	No
Lactobacillus crispatus/ gasseri/helveticus/johnsonii/kefiranofaciens	Lactobacilli	Firmicutes/Bacilli (Lactobacillales)	No
Lactobacillus delbrueckii	Lactobacilli	Firmicutes/Bacilli (Lactobacillales)	No
Lactobacillus faecis	Lactobacilli	Firmicutes/Bacilli (Lactobacillales)	Yes
Lactobacillus fermentum	Lactobacilli	Firmicutes/Bacilli (Lactobacillales)	Yes
Lactobacillus fermentum/ curieae/delbrueckii/ingluviei/oris/plantarum	Lactobacilli	Firmicutes/Bacilli (Lactobacillales)	No
Lactobacillus fermentum/ gasseri/reuteri/vaginalis	Lactobacilli	Firmicutes/Bacilli (Lactobacillales)	No
Lactobacillus fermentum/mucosae	Lactobacilli	Firmicutes/Bacilli (Lactobacillales)	No
Lactobacillus fornicalis/jensenii	Lactobacilli	Firmicutes/Bacilli (Lactobacillales)	No
Lactobacillus gasseri	Lactobacilli	Firmicutes/Bacilli (Lactobacillales)	No
Lactobacillus iatae/johnsonii/ taiwanensis	Lactobacilli	Firmicutes/Bacilli (Lactobacillales)	No
Lactobacillus iners	Lactobacilli	Firmicutes/Bacilli (Lactobacillales)	No
Lactobacillus jensenii	Lactobacilli	Firmicutes/Bacilli (Lactobacillales)	No
Lactobacillus jensenii/fornicalis/ psittaci	Lactobacilli	Firmicutes/Bacilli (Lactobacillales)	No
Lactobacillus johnsonii/ prophage/taiwanensis	Lactobacilli	Firmicutes/Bacilli (Lactobacillales)	No
Lactobacillus johnsonii/ taiwanensis/gasseri	Lactobacilli	Firmicutes/Bacilli (Lactobacillales)	No
Lactobacillus mucosae	Lactobacilli	Firmicutes/Bacilli (Lactobacillales)	Yes
Lactobacillus oris	Lactobacilli	Firmicutes/Bacilli (Lactobacillales)	No
Lactobacillus plantarum	Lactobacilli	Firmicutes/Bacilli (Lactobacillales)	No
Lactobacillus pontis	Lactobacilli	Firmicutes/Bacilli (Lactobacillales)	No
Lactobacillus reuteri	Lactobacilli	Firmicutes/Bacilli (Lactobacillales)	No
Lactobacillus ruminis	Lactobacilli	Firmicutes/Bacilli (Lactobacillales)	No
Lactobacillus saerimneri/sakei	Lactobacilli	Firmicutes/Bacilli (Lactobacillales)	Yes
Lactobacillus vaginalis	Lactobacilli	Firmicutes/Bacilli (Lactobacillales)	No
Lactobacillus vaginalis/reuteri	Lactobacilli	Firmicutes/Bacilli (Lactobacillales)	No
Lactococcus formosensis/garvieae/lactis	Other bacteria	Firmicutes/Bacilli (Lactobacillales)	Yes	Lactic acid bacteria that are commonly found in milk and other animal products. Considered non-pathogenic.
Lawsonella genus	Other bacteria	Actinobacteria/Actinobacteria (Corynebacteriales)	Yes	Facultative anaerobe closely related to Corynebacterium, which has been isolated from skin abscesses.
Lawsonella clevelandensis	Other bacteria	Actinobacteria/Actinobacteria (Corynebacteriales)	No
Listeria innocua/ivanovii/marthii/monocytogenes/phage/seeligeri/welshimeri	Pathobionts	Firmicutes/Bacilli (Bacillales)	Yes	Known pathobiont.
Mageeibacillus indolicus (formerly BVAB3)	BV	Firmicutes/Clostridia (Clostridiales)	No	Known to be important in BV.
Marvinbryantia genus	BV	Firmicutes/Clostridia (Clostridiales)	Yes	Strict anaerobe, described in gut/faeces.
Megasphaera genus	BV	Firmicutes/Negativicutes (Veillonellales)	No	Known to be important in BV.
Micrococcaceae family	Other bacteria	Actinobacteria/Actinobacteria (Micrococcales)	Yes	Aerobes, often present on the skin.
Micrococcus alkanovora/ aloeverae/antarcticus/endophyticus/indicus/luteus/yunnanensis	Other bacteria	Actinobacteria/Actinobacteria (Micrococcales)	Yes
Micrococcus aloeverae/ luteus/lylae/yunnanensis	Other bacteria	Actinobacteria/Actinobacteria (Micrococcales)	Yes
Micrococcus lylae	Other bacteria	Actinobacteria/Actinobacteria (Micrococcales)	Yes
Mitsuokella genus	BV	Firmicutes/Negativicutes (Veillonellales)	No	Strict anaerobe, described in gut/faeces.
Mobiluncus genus	BV	Actinobacteria/Actinobacteria (Actinomycetales)	No	Known to be important in BV.
Mobiluncus curtisii	BV	Actinobacteria/Actinobacteria (Actinomycetales)	No	Known to be important in BV.
Mobiluncus mulieris	BV	Actinobacteria/Actinobacteria (Actinomycetales)	No	Known to be important in BV.
Moryella genus	BV	Firmicutes/Clostridia (Clostridiales)	No	Often described in molecular studies of BV.
Moryella indoligenes	BV	Firmicutes/Clostridia (Clostridiales)	No
Murdochiella genus	BV	Firmicutes/Tissierellia (Tissierellales)	Yes	Strict anaerobes, isolated from wound and BV specimens.
Murdochiella asaccharolytica	BV	Firmicutes/Tissierellia (Tissierellales)	Yes
Mycoplasmataceae family	BV	Tenericutes/Mollicutes (Mycoplasmatales)	No	Often described in molecular studies of BV.
Mycoplasma genus	BV	Tenericutes/Mollicutes (Mycoplasmatales)	No
Mycoplasma genitalium	BV	Tenericutes/Mollicutes (Mycoplasmatales)	Yes
Mycoplasma hominis	BV	Tenericutes/Mollicutes (Mycoplasmatales)	Yes
Mycoplasma spermatophilum	BV	Tenericutes/Mollicutes (Mycoplasmatales)	Yes
Negativicoccus genus	BV	Firmicutes/Negativicutes (Veillonellales)	Yes	Often described in molecular studies of BV.
Negativicoccus succinicivorans	BV	Firmicutes/Negativicutes (Veillonellales)	Yes
Neisseriaceae family	Pathobionts	Betaproteobacteria (Neisseriales)	Yes	Known pathogen, but included in the pathobiont group due to small numbers of pathogens identified.
Neisseria genus	Pathobionts	Betaproteobacteria (Neisseriales)	Yes
Neisseria cinerea/meningitidis	Pathobionts	Betaproteobacteria (Neisseriales)	Yes
Neisseria flava/lactamica/ macacae/meningitidis/mucosa/perflava/sicca	Pathobionts	Betaproteobacteria (Neisseriales)	Yes
Neisseria flavescens	Pathobionts	Betaproteobacteria (Neisseriales)	Yes
Neisseria gonorrhoeae/ meningitidis	Pathobionts	Betaproteobacteria (Neisseriales)	No
Neisseria mucosa	Pathobionts	Betaproteobacteria (Neisseriales)	Yes
Nesterenkonia lacusekhoensis	Other bacteria	Actinobacteria/Actinobacteria (Micrococcales)	Yes	Aerobe, soil bacterium likely present on the skin.
Nosocomiicoccus genus	Other bacteria	Firmicutes/Bacilli (Bacillales)	Yes	Aerobe of the Staphylococcaceae family, not known to be pathogenic to humans.
Odoribacter splanchnicus	BV	Bacteroidetes/Bacteroidia (Bacteroidales)	Yes	Anaerobe, often described in the gut/faeces.
Olsenella genus	BV	Actinobacteria/Coriobacteriia (Coriobacteriales)	Yes	Strict anaerobe, described in periodontitis.
Paeniglutamicibacter genus	Other bacteria	Actinobacteria/Actinobacteria (Micrococcales)	Yes	Aerobe, soil bacterium likely present on the skin.
Parabacteroides genus	BV	Bacteroidetes/Bacteroidia (Bacteroidales)	Yes	Strict anaerobes, described in the gut/faeces.
Parabacteroides distasonis	BV	Bacteroidetes/Bacteroidia (Bacteroidales)	Yes
Parabacteroides merdae	BV	Bacteroidetes/Bacteroidia (Bacteroidales)	Yes
Paraprevotella genus	BV	Bacteroidetes/Bacteroidia (Bacteroidales)	Yes	Strict anaerobes in the Prevotellaceae family, often described in periodontitis and BV.
Parvimonas genus	BV	Firmicutes/Tissierellia (Tissierellales)	No	Often described in molecular studies of BV.
Parvimonas micra	BV	Firmicutes/Tissierellia (Tissierellales)	No
Peptococcus genus	BV	Firmicutes/Clostridia (Clostridiales)	No	Often described in molecular studies of BV.
Peptococcus niger	BV	Firmicutes/Clostridia (Clostridiales)	Yes
Peptoniphilus genus	BV	Firmicutes/Tissierellia (Tissierellales)	No	Often described in molecular studies of BV.
Peptoniphilus asaccharolyticus	BV	Firmicutes/Tissierellia (Tissierellales)	Yes
Peptoniphilus asaccharolyticus/ grossensis/harei	BV	Firmicutes/Tissierellia (Tissierellales)	No
Peptoniphilus coxii	BV	Firmicutes/Tissierellia (Tissierellales)	No
Peptoniphilus duerdenii	BV	Firmicutes/Tissierellia (Tissierellales)	No
Peptoniphilus gorbachii/rhinitidis	BV	Firmicutes/Tissierellia (Tissierellales)	Yes
Peptoniphilus harei	BV	Firmicutes/Tissierellia (Tissierellales)	Yes
Peptoniphilus lacrimalis	BV	Firmicutes/Tissierellia (Tissierellales)	No
Peptoniphilus massiliensis	BV	Firmicutes/Tissierellia (Tissierellales)	Yes
Peptostreptococcaceae family	BV	Firmicutes/Clostridia (Clostridiales)	No	Includes genera Anaerococcus, Finegoldia, Fusobacter, Parvimonas, Peptoniphilus, and Peptostreptococcus, all of which have been described in BV.
Peptostreptococcus genus	BV	Firmicutes/Clostridia (Clostridiales)	No
Peptostreptococcus anaerobius	BV	Firmicutes/Clostridia (Clostridiales)	No
Phascolarctobacterium genus	BV	Firmicutes/Negativicutes (Acidaminococcales)	Yes	Strict anaerobes, described in the gut/faeces.
Phascolarctobacterium faecium	BV	Firmicutes/Negativicutes (Acidaminococcales)	Yes
Phascolarctobacterium succinatutens	BV	Firmicutes/Negativicutes (Acidaminococcales)	Yes
Porphyromonas genus	BV	Bacteroidetes/Bacteroidia (Bacteroidales)	No	Known to be important in BV.
Porphyromonas asaccharolytica	BV	Bacteroidetes/Bacteroidia (Bacteroidales)	Yes
Porphyromonas somerae	BV	Bacteroidetes/Bacteroidia (Bacteroidales)	Yes
Porphyromonas uenonis	BV	Bacteroidetes/Bacteroidia (Bacteroidales)	No
Prevotellaceae family	BV	Bacteroidetes/Bacteroidia (Bacteroidales)	Yes	Often described in molecular studies of BV and in periodontitis.
Prevotellaceae_NK3B31_group genus	BV	Bacteroidetes/Bacteroidia (Bacteroidales)	Yes
Prevotellaceae_UCG-003 genus	BV	Bacteroidetes/Bacteroidia (Bacteroidales)	Yes
Prevotella genus	BV	Bacteroidetes/Bacteroidia (Bacteroidales)	No
Prevotella amnii	BV	Bacteroidetes/Bacteroidia (Bacteroidales)	No
Prevotella bergensis	BV	Bacteroidetes/Bacteroidia (Bacteroidales)	Yes
Prevotella bivia	BV	Bacteroidetes/Bacteroidia (Bacteroidales)	No
Prevotella bivia/denticola	BV	Bacteroidetes/Bacteroidia (Bacteroidales)	No
Prevotella buccalis	BV	Bacteroidetes/Bacteroidia (Bacteroidales)	No
Prevotella colorans	BV	Bacteroidetes/Bacteroidia (Bacteroidales)	Yes
Prevotella disiens	BV	Bacteroidetes/Bacteroidia (Bacteroidales)	No
Prevotella intermedia	BV	Bacteroidetes/Bacteroidia (Bacteroidales)	Yes
Prevotella melaninogenica	BV	Bacteroidetes/Bacteroidia (Bacteroidales)	No
Prevotella timonensis	BV	Bacteroidetes/Bacteroidia (Bacteroidales)	No
Prevotella_2 stercorea	BV	Bacteroidetes/Bacteroidia (Bacteroidales)	No
Prevotella_6 corporis	BV	Bacteroidetes/Bacteroidia (Bacteroidales)	No
Prevotella_9 copri	BV	Bacteroidetes/Bacteroidia (Bacteroidales)	No
Propionibacterium acnes/avium	Other bacteria	Actinobacteria/Actinobacteria (Propionibacteriales)	Yes	Facultative anaerobe, often found on skin.
Propionimicrobium genus	Other bacteria	Actinobacteria/Actinobacteria (Propionibacteriales)	Yes	Anaerobe, described in urinary tract infection.
Propionimicrobium lymphophilum	Other bacteria	Actinobacteria/Actinobacteria (Propionibacteriales)	Yes
Proteobacteria phylum	Other bacteria	Proteobacteria	Yes	Not all proteobacteria in the vagina are pathobionts.
Pseudomonadaceae family	Pathobionts	Gammaproteobacteria (Pseudomonales)	Yes	Known pathobionts.
Pyramidobacter genus	BV	Synergistetes/Synergistia (Synergistales)	Yes	Strict anaerobe, described in gut/faeces and periodontitis.
Raoultella genus	Pathobionts	Gammaproteobacteria (Enterobacterales)	Yes	Known pathobiont.
Raoultella ornithinolytica	Pathobionts	Gammaproteobacteria (Enterobacterales)	Yes
Raoultella ornithinolytica/ planticola	Pathobionts	Gammaproteobacteria (Enterobacterales)	Yes
Rickettsiales_Incertae_Sedis family	Pathobionts	Alphaproteobacteria (Rickettsiales)	Yes	Rickettsiales have rarely been described in the vagina but most are known pathogens.
Rikenellaceae_RC9_gut_group genus	BV	Bacteroidetes/Bacteroidia (Bacteroidales)	No	Strict anaerobe, described as a common resident of animal and human guts.
Romboutsia genus	BV	Firmicutes/Clostridia (Clostridiales)	Yes	Strict anaerobe, described as a resident of the human gut.
Roseburia genus	BV	Firmicutes/Clostridia (Clostridiales)	No	Strict anaerobe, described as a resident of the human gut.
Roseburia faecis	BV	Firmicutes/Clostridia (Clostridiales)	No
Roseburia intestinalis	BV	Firmicutes/Clostridia (Clostridiales)	Yes
Roseburia inulinivorans	BV	Firmicutes/Clostridia (Clostridiales)	Yes
Rothia genus	Other bacteria	Actinobacteria/Actinobacteria (Micrococcales)	Yes	Aerobe, described in periodontitis (and systemic infections in immunocompromised).
Rothia mucilaginosa	Other bacteria	Actinobacteria/Actinobacteria (Micrococcales)	Yes
Ruminiclostridium genus	BV	Firmicutes/Clostridia (Clostridiales)	Yes	Strict anaerobe, described in the gut.
Ruminococcaceae family	BV	Firmicutes/Clostridia (Clostridiales)	Yes	Often described in molecular studies of BV.
Ruminococcaceae_UCG-002 genus	BV	Firmicutes/Clostridia (Clostridiales)	No
Ruminococcaceae_UCG-003 genus	BV	Firmicutes/Clostridia (Clostridiales)	Yes
Ruminococcaceae_UCG-005 genus	BV	Firmicutes/Clostridia (Clostridiales)	Yes
Ruminococcaceae_UCG-010 genus	BV	Firmicutes/Clostridia (Clostridiales)	Yes
Ruminococcaceae_UCG-013 genus	BV	Firmicutes/Clostridia (Clostridiales)	Yes
Ruminococcaceae_UCG-014 genus	BV	Firmicutes/Clostridia (Clostridiales)	No
Ruminococcaceae_NK4A214_group genus	BV	Firmicutes/Clostridia (Clostridiales)	Yes
Ruminococcus genus	BV	Firmicutes/Clostridia (Clostridiales)	No
Ruminococcaceae_UCG-002 bacterium	BV	Firmicutes/Clostridia (Clostridiales)	Yes
Ruminococcus_2 bromii	BV	Firmicutes/Clostridia (Clostridiales)	Yes
Saccharibacteria phylum	BV	Unclassified (TM7 division)	No	Recently identified by 16S sequencing of environmental and oral samples. Associated with other BV taxa in this study.
Sarcina genus	BV	Firmicutes/Clostridia (Clostridiales)	Yes	Strict anaerobe, described in gastrointestinal tract.
Senegalimassilia genus	BV	Actinobacteria/Coriobacteriia (Coriobacteriales)	No	Often described in molecular studies of BV.
Senegalimassilia anaerobia	BV	Actinobacteria/Coriobacteriia (Coriobacteriales)	Yes
Serratia entomophila/ marcescens/nematodiphila	Pathobionts	Gammaproteobacteria (Enterobacterales)	Yes	Known pathobiont.
Shuttleworthia genus	BV	Firmicutes/Clostridia (Clostridiales)	Yes	Often described in molecular studies of BV.
Slackia exigua	BV	Actinobacteria/Coriobacteriia (Eggerthellales)	Yes	Often described in molecular studies of BV.
Slackia isofavoniconvertens	BV	Actinobacteria/Coriobacteriia (Eggerthellales)	Yes
Sneathia genus	BV	Fusobacteria/Fusobacteriia (Fusobacteriales)	No	Known to be important in BV.
Sneathia amnii	BV	Fusobacteria/Fusobacteriia (Fusobacteriales)	No
Sneathia amnii/sanguinegens	BV	Fusobacteria/Fusobacteriia (Fusobacteriales)	No
Sneathia sanguinegens	BV	Fusobacteria/Fusobacteriia (Fusobacteriales)	No
Solobacterium genus	BV	Firmicutes/Erysipelotrichia (Erysipelotrichales)	Yes	Strict anaerobes, associated with periodontitis.
Solobacterium moorei	BV	Firmicutes/Erysipelotrichia (Erysipelotrichales)	Yes
Spirochaetaceae family	Pathobionts	Spirochaetes/Spirochaetia (Spirochaetales)	Yes	Known pathobionts.
SR1_(Absconditabacteria) phylum	BV	Unclassified (Absconditabacteria division)	Yes	Mostly isolated from animal and human oral samples.
Staphylococcus genus	Pathobionts	Firmicutes/Bacilli (Bacillales)	Yes	Known pathobionts; cause a wide variety of diseases in animals and humans. Not all are equally pathogenic but none are completely harmless.
Staphylococcus argenteus/ aureus/equorum/phage/schweitzeri/simiae	Pathobionts	Firmicutes/Bacilli (Bacillales)	Yes
Staphylococcus aureus/ capitis/caprae/epidermidis/haemolyticus/warneri	Pathobionts	Firmicutes/Bacilli (Bacillales)	No
Staphylococcus aureus/ devriesei/epidermidis/haemolyticus	Pathobionts	Firmicutes/Bacilli (Bacillales)	No
Staphylococcus epidermidis	Pathobionts	Firmicutes/Bacilli (Bacillales)	Yes
Staphylococcus epidermidis/ haemolyticus	Pathobionts	Firmicutes/Bacilli (Bacillales)	No
Staphylococcus epidermidis/ haemolyticus/hominis	Pathobionts	Firmicutes/Bacilli (Bacillales)	No
Staphylococcus haemolyticus	Pathobionts	Firmicutes/Bacilli (Bacillales)	No
Staphylococcus haemolyticus/ petrasii	Pathobionts	Firmicutes/Bacilli (Bacillales)	No
Staphylococcus hominis	Pathobionts	Firmicutes/Bacilli (Bacillales)	Yes
Stenotrophomonas maltophilia	Pathobionts	Gammaproteobacteria (Xanthomonadales)	Yes
Stenotrophomonas maltophilia/rhizophila	Pathobionts	Gammaproteobacteria (Xanthomonadales)	Yes
Streptococcus genus	Pathobionts	Firmicutes/Bacilli (Lactobacillales)	No	Known pathobionts; cause a wide variety of diseases in animals and humans. Some streptococci are harmless but none in this list are.
Streptococcus agalactiae/pyogenes	Pathobionts	Firmicutes/Bacilli (Lactobacillales)	No
Streptococcus alactolyticus/ equinus/gallolyticus/macedonicus/pasteuri/pasteurianus	Pathobionts	Firmicutes/Bacilli (Lactobacillales)	No
Streptococcus anginosus/ constellatus/intermedius	Pathobionts	Firmicutes/Bacilli (Lactobacillales)	Yes
Streptococcus anginosus/ intermedius/sanguinis/suis	Pathobionts	Firmicutes/Bacilli (Lactobacillales)	No
Streptococcus anginosus/milleri	Pathobionts	Firmicutes/Bacilli (Lactobacillales)	No
Streptococcus australis/ infantis/mitis/oralis/sanguinis	Pathobionts	Firmicutes/Bacilli (Lactobacillales)	Yes
Streptococcus dentisani/ infantis/mitis/oligofermentans/oralis/pneumoniae/pseudopneumoniae/sanguinis/tigurinus	Pathobionts	Firmicutes/Bacilli (Lactobacillales)	No
Streptococcus equinus/ infantarius/lutetiensis	Pathobionts	Firmicutes/Bacilli (Lactobacillales)	No
Streptococcus gordonii/ mitis/oligofermentans/sanguinis	Pathobionts	Firmicutes/Bacilli (Lactobacillales)	Yes
Streptococcus mitis/ parasanguinis	Pathobionts	Firmicutes/Bacilli (Lactobacillales)	No
Streptococcus oralis/ parasanguinis/sanguinis	Pathobionts	Firmicutes/Bacilli (Lactobacillales)	No
Streptococcus pneumoniae	Pathobionts	Firmicutes/Bacilli (Lactobacillales)	Yes
Subdoligranulum genus	BV	Firmicutes/Clostridia (Clostridiales)	No	Strict anaerobes, closely related to Blautia and Ruminococcus.
Succinivibrio genus	Other bacteria	Gammaproteobacteria (Aeromonadales)	Yes	Strict anaerobes, described in the animal rumen/gut.
Sutterella genus	Other bacteria	Betaproteobacteria (Burkholderiales)	No	Closely related to Campylobacter but not often described as a pathobiont.
Sutterella morbirenis/sanguinus	Other bacteria	Betaproteobacteria (Burkholderiales)	Yes
Sutterella wadsworthensis	Other bacteria	Betaproteobacteria (Burkholderiales)	Yes
Terrisporobacter genus	BV	Firmicutes/Clostridia (Clostridiales)	Yes	Strict anaerobe of the Peptostreptococcaceae familiy, often described in BV.
Treponema_2 genus	Pathobionts	Spirochaetes/Spirochaetia (Spirochaetales)	Yes	Known pathogen, but included in the pathobiont group due to small numbers of pathogens identified.
Trueperella bernardiae	BV	Actinobacteria/Actinobacteria (Actinomycetales)	Yes	Facultative anaerobe, known for its ability to cause mastitis and abscesses in animals.
Tyzzerella_4 nexilis	BV	Firmicutes/Clostridia (Clostridiales)	Yes	Strict anaerobe of the Lachnospiraceae family.
Ureaplasma genus	BV	Tenericutes/Mollicutes (Mycoplasmatales)	No	Often described in molecular studies of BV.
Ureaplasma parvum/urealyticum	BV	Tenericutes/Mollicutes (Mycoplasmatales)	No
Ureaplasma urealyticum	BV	Tenericutes/Mollicutes (Mycoplasmatales)	No
VadinBE97 family	Other bacteria	Lentisphaerae: Candidate division VadinBE97	Yes	Present in two samples with >75% lactobacilli of self-sampling participant. Described in water microbiota; might be contaminant?
Varibaculum genus	BV	Actinobacteria/Actinobacteria (Actinomycetales)	Yes	Often described in molecular studies of BV.
Varibaculum cambriense	BV	Actinobacteria/Actinobacteria (Actinomycetales)	Yes
Veillonellaceae family	BV	Firmicutes/Negativicutes (Veillonellales)	Yes	Often described in molecular studies of BV.
Veillonella genus	BV	Firmicutes/Negativicutes (Veillonellales)	No
Veillonella atypica	BV	Firmicutes/Negativicutes (Veillonellales)	Yes
Veillonella dispar	BV	Firmicutes/Negativicutes (Veillonellales)	No
Veillonella dispar/parvula	BV	Firmicutes/Negativicutes (Veillonellales)	Yes
Veillonella montpellierensis	BV	Firmicutes/Negativicutes (Veillonellales)	No
Veillonella parvula	BV	Firmicutes/Negativicutes (Veillonellales)	Yes
Veillonella parvula/rogosae	BV	Firmicutes/Negativicutes (Veillonellales)	Yes
Veillonella ratti/seminalis	BV	Firmicutes/Negativicutes (Veillonellales)	No
Veillonella rogosae	BV	Firmicutes/Negativicutes (Veillonellales)	Yes
Weissella cibaria/ confusa/koreensis	BV	Firmicutes/Bacilli (Lactobacillales)	No	Strict anaerobe, mostly described to be present in fermented vegetables (and therefore gut)
Zimmermannella genus	Other bacteria	Actinobacteria/Actinobacteria (Micrococcales)	Yes	Aerobes. Not very well described in the literature.
Zimmermannella bifida	Other bacteria	Actinobacteria/Actinobacteria (Micrococcales)	Yes
EF+ BBW28	Other bacteria	Actinobacteria/Actinobacteria (Bifidobacteriales)	No	Probiotic strain
EF+ LAW70	Lactobacilli	Firmicutes/Bacilli (Lactobacillales)	No	Probiotic strain
EF+ LBW63	Lactobacilli	Firmicutes/Bacilli (Lactobacillales)	No	Probiotic strain
EF+ LHW74	Lactobacilli	Firmicutes/Bacilli (Lactobacillales)	No	Probiotic strain
EF+ LPW21	Lactobacilli	Firmicutes/Bacilli (Lactobacillales)	No	Probiotic strain
EF+ LSW24	Lactobacilli	Firmicutes/Bacilli (Lactobacillales)	No	Probiotic strain
Gynophilus	Lactobacilli	Firmicutes/Bacilli (Lactobacillales)	No	Probiotic strain
Note: All 425 ASVs included in this list, including the 24 ASVs that were deleted during rarefaction (bacterial groups based on non-rarefied data have been used in some sensitivity analyses).
Minority taxon = <1% relative abundance in all study samples combined.
